# Supplementary material for: Discontinued BACE1 Inhibitors in Phase II/III Clinical Trials and AM-6494 (Preclinical) Towards Alzheimer’s Disease Therapy: Repurposing Through Network Pharmacology and Molecular Docking Approach
Source: Pharmaceuticals (Basel). 2026 Jan 13;19(1):138. doi: 10.3390/ph19010138 (PMC12844986; doi:10.3390/ph19010138)
Supplement: Supplementary file 1 [file pharmaceuticals-19-00138-s001.zip]

Archive with 2 entries (2 files):
- Figures S1-S5_Illustration of KEGG Pathways.pdf
- Figures S6-S11_2D Protein-Ligand Interaction Complex .pdf
